# Supplementary material for: Identification of a Chlorovirus PBCV-1 Protein Involved in Degrading the Host Cell Wall during Virus Infection
Source: Viruses. 2021 Apr 28;13(5):782. doi: 10.3390/v13050782 (PMC8145301; doi:10.3390/v13050782)
Supplement: Supplementary file 1 [file viruses-13-00782-s001.zip]

Archive with 1 entries (1 files):
- viruses-1195142-SI.xlsx
