# Supplementary material for: Identification of a Chlorovirus PBCV-1 Protein Involved in Degrading the Host Cell Wall during Virus Infection
Source: Viruses. 2021 Apr 28;13(5):782. doi: 10.3390/v13050782 (PMC8145301; doi:10.3390/v13050782)
Supplement: Supplementary file 1 [file viruses-13-00782-s001.zip › viruses-1195142-SI.xlsx]

## Sheet: Sheet1
Table S1. Attributes and sequences of chlorovirus encoded homologs of A561L gene.
Virus Strain	Gene designation or genome position	Max Score	Total Score	Query cover	E value	% ident	Accession	Host	Gene sequence
PBCV-1	A561L	536	536	1	0	1	NP_048917.1	NC64A	MADVEVPINVITEINNLNELNNVNTGNEASGGISRWLIYTIIVLVVAAVVGLVIFIVKKVNNKKRESGQIIQEVSQVLTENVDKKVANDLLDVALRARTEQAQLEANSATSVQLAAVGKISQSDADMAIKSAADAKIKAEQANIEAAKAIENIRKQELDNANKAVAMATTAAAAISATYQDKSKDIIDNKLREAEETYKQVVQQRQLAEKEYNASLATRRQAERNVYNKKVTEANETIKSVKKTEDVLKVLDDKIKQAKKATDDFKKKKQADKNKPPASKPSPGPKPAPKPSPGPKPAPKPSPGPKPSPGPSACPQFQTRDSKGQCVCDPRQGVTWDGKSCVCDMKNGWNWDGKKCVKGACPQFQTRDSKGQCVCDPKQGVTWDGKGCVCDMKNGWNWD…
AN69C	540R	530	530	1	3e-158	0.9919	AGE48544.1	NC64A	MADVEVPINVITEINNLNELNNVNTGNEASGGISRWLIYTIIVLVVAAVVGLVIFIVKKVNNKKRESGQIIQEVSQVLTENVDKKVANDLLDVALRARTEQAQLEANSATSVQLAAVGKLSQSDADMAIKSAADAKIKAEQANIEAAKAIENIRKQELDNANKAVAMATTAAAAISATYQDKSKDIIDKKLKEAEETYKQVVQQRQLAEKEYNASLATRRQAERNVYNKKVTEANETIKSVKKTEDVLKVLDDKIKQAKKATDDFKKKKQADKNKPPASKPSPGPKPAPKPSPGPKPAPKPSPGPKPAPKPSPGPKPSPGPSACPQFQTRDSKGQCVCDPRQGVTWDGKSCVCDMKNGWNWDGKKCVKGACPQFQTRDSKGQCVCDPRQGVTWDGKGCV…
AR-158	C681L	445	445	0.92	4e-129	0.869	YP_001498762.1	NC64A	MANVEVPINVITEINNLNELNDVNTGDEASGGISRWLIYTIIALVVAVVIGLVIFIVKKVNNKKRESGKLVQDVSQVITENVDKKVANDLLDVALRARTEQAQLEANSSTSVQLAAIGKISQSDADMAIKAAADAKIKADQANIEAAKAIENIRKQELDNANKAVAMATADAAAISATYQDKSKDIIDKKLKEAEETYKQVVQQRQLAEKEYNASLATRRQAERNVYNKKVTEANETIKSVKKTEDVLKVLDDKIKQAKKATDDFKKKKQADKNKPSVPTPKPAPKPSPGPKPSPGPKPSPGPKPSPGPKPSPQCPQFQTRDSKGQCVCDPRQGVTWDGKSCVCDMKNGWNWDGKKCVKGACPQFQTRDSKGQCVCDPRQGVTWDGKSCVCDMKNGWNW…
CviK-1	610L	500	500	0.99	1e-153	0.9636	AGE51632.1	NC64A	MVNVDVPINVVADVNNLNELNNINTGNEASGGISRWLIYTIIILVVAAVVGLVIFIVKKVNNKKRESGQIIQEVSQVLTENVDKKVANNLLDVALRARTEQAQLEANSATSVKLAAVGKLSQSDADMAIKAAADAKIKAEQANIQAAKAIENVRKQELDNANKVVAMATTAAAASGADYQDKSKGIIDTKLKEANETYKQVVQQRQLAEKEYNASLATRRQAERNVYNKKVTQANETIKSVKKTEDVLKVLDDKIKQAKKATDDFKKKNRQTKINRLLQNPHRGQSPHRGQSPHRGQSPHRALNPRRALNPHRALNHPPDRARAHSSKHAILRDNVFAIPDKASHGMVRVVYATMKNGWNWDGKKCVKGACPQFQTRDSKGQCVCDPRQGVTWDGKSCV…
CvsA1	627L	516	516	0.99	2e-153	0.9636	AGE52648.1	NC64A	MVNVEVPINVVADVNNLNELNNINTGNEASGGISRWLIYTIIILVVAAVVGLVIFIVKKVNNKKRESGQIIQEVSQVLTENVDKKVANNLLDVALRARTEQAQLEANSATSVQLAAVGKLSQSDADMAIKAAADAKIKAEQANIQAAKAIENVRKQELDNANKVVAMATTAAAASGADYQDKSKGIIDTKLKEANETYKQVVQQRQLAEKEYNASLATRRQAERNVYNKKVTQANETIKSVKKTEDVLKVLDDKIKQAKKATDDFKKKKQADKNKPPASKPSPGPKPSPGPKPSPGPKPSPGPKPSPGPKPSPGPKPSPGPKPSPGPSACPQFQTRDSKGQCVCDPRQGVTWDGKSCVCDMKNGWNWDGKKCVKGACPQFQTRDSKGQCVCDPRQGVTW…
IL-3A	624L	528	528	1	1e-157	0.9879	AGE54005.1	NC64A	MADVEVPINVITEINNLNELNNVNTGNEASGGISRWLIYTIIVLVVAAVVGLVIFIVKKVNNKKRESGQIIQEVSQVLTENVDKKVANDLLDVALRARTEQAQLEANSATSVQLAAVGKLSQSDADMAIKTAADAKIKAEQANIEAAKAIENIRKQELDNANKAVAMATTAAAAISATYQDKSKDIIDKKLKEAEETYKQVVQQRQLAEKEYNASLATRRQAERNVYNKKVTEANETIKSVKKTEDVLKVLDDKIKQAKKATDDFKKKKQADKNKPPASKPSPGPKPAPKPSPGPKPAPKPSPGPKPSPGPSACPQFQTRDSKGQCVCDPRQGVTWDGKSCVCDMKNGWNWDGKKCVKGACPQFQTRDSKGQCVCDPKQGVTWDGKGCVCDMKNGWNWD…
IL-5-2s1	796L	443	443	0.92	1e-128	0.8646	AGE54383.1	NC64A	MANVEVPINVITEINNLNELNDVNTGDEASGGISRWLIYTIIALVVAVVVGLVIFIVKKVNNKKRESGKLVQDVSQVITENVDKKVANDLLDVALRARTEQAQLEANSSTSVQLAAIGKISQSDADMAIKAAADAKIKADQANIEAAKAIENIRKQELDNANKAVAMATADAAAISATYQDKSKDIIDKKLKEAEETYKQVVQQRQLAEKEYNASLATRRQAERNVYNKKVTEANETIKSVKKTEDVLKVLDDKIKQAKKATDDFKKKKQADKNKPSVPTPKPAPKPSPGPKPSPGPKPSPGPKPSPGPKPSPGPKPSPGPKPSPQCPQFQTRDSKGQCVCDPRQGVTWDGKSCVCDMKNGWNWDGKKCVKGACPQFQTRDSKGQCVCDPRQGVTWDGK…
KS-1B	546L	502	502	1	2e-154	0.9718	AGE54693.1	NC64A	MADVEVPINVITEINNLNELNNVNTGNEASGGISRWLIYTIIVLVVAAVVGLVIFIVKKVNNKKRESGQIIQEVSQVLTENVDKKVANDLLDVALRARTEQAQLEANSATSVQLAAVGKISQSDADMAIKSAADAKIKAEQANIEAAKAIENIRKQELDNANKAVAMATTAAAAISATYQDKSKDIIDNKLKEAEETYKQVVQQRQLAEKEYNASLATRRQAERNVYNKKVTEANETIKSVKKTEDVLKVLDDKIKQAKKATDDFKKKNRLTKINRLLQSPHRVLSPLLSHHRGQSPLLSPHRGQSPLLSPHRVLNHPPDRVRAHSSKHAILRGSVSVTPDRGMKNGWNWDGKKCVKGACPQFQTRDSKGQCVCDPRQGVTWDGKGCVCDMKNGWNWDG…
MA-1D	777L	1034	1034	1	0	0.8602	AGE55065.1	NC64A	MANVEVPINVITEINNLNELNDVNTGDEASGGISRWLIYTIIALVVAVVVGLVIFIVKKVNNKKRESGKLVQDVSQVITENVDKKVANDLLDVALRARTEQAQLEANSSTSVQLAAIGKISQSDADMAIKAAADAKIKADQANIEAAKAIENIRKQELDNANKAVAMATADAAAISATYQDKSKDIIDKKLKEAEETYKQVVQQRQLAEKEYNASLATRRQAERNVYNKKVTEANETIKSVKKTEDVLKVLDDKIKQAKKATDDFKKKKQADKNKPSVPTPKPAPKPSPGPKPSPGPKPSPGPNPSPGPKPSPQCPQFQTRDSKGQCVCDPRQGVTWDGKSCVCDMKNGWNWDGKKCVKGACPQFQTRDSKGQCVCDPRQGVTWDGKSCVCDMKNGWNW…
MA-1E	717L	516	516	0.99	2e-153	0.9636	AGE55440.1	NC64A	MVNVEVPINVVADVNNLNELNNINTGNEASGGISRWLIYTIIILVVAAVVGLVIFIVKKVNNKKRESGQIIQEVSQVLTENVDKKVANNLLDVALRARTEQAQLEANSATSVQLAAVGKLSQSDADMAIKAAADAKIKAEQANIQAAKAIENVRKQELDNANKVVAMATTAAAASGADYQDKSKGIIDTKLKEANETYKQVVQQRQLAEKEYNASLATRRQAERNVYNKKVTQANETIKSVKKTEDVLKVLDDKIKQAKKATDDFKKKKQADKNKPPASKPSPGPKPSPGPKPSPGPKPSPGPKPSPGPKPSPGPKPSPGPSACPQFQTRDSKGQCVCDPRQGVTWDGKSCVCDMKNGWNWDGKKCVKGACPQFQTRDSKGQCVCDPRQGVTWDGKSCV…
NE-JV-4	648L	529	529	1	5e-158	0.988	AGE57440.1	NC64A	MADVEVPINVITEINNLNELNNVNTGNEASGGISRWLIYTIIVLVVAAVVGLVIFIVKKVNNKKRESGQIIQEVSQVLTENVDKKVANDLLDVALRARTEQAQLEANSATSVQLAAVGKISQSDADMAIKSAADAKIKAEQANIEAAKAIENIRKQELDNANKAVAMATTAAAAISATYQDKSKDIIDNKLKEAEETYKQVVQQRQLAEKEYNASLATRRQAERNVYNKKVTEANETIKSVKKTEDVLKVLDDKIKQAKKATDDFKKKKQADKNKPPASKPSPGPKPAPKPSPGPKPAPKPSPGPKPSPGPSACPQFQTRDSKGQCVCDPRQGVTWDGKSCVCDMKNGWNWDGKKCVKGACPQFQTRDSKGQCVCDPKQGVTWDGKGCVCDMKNGWNWD…
NY-2A	B756L	449	449	0.93	2e-130	0.8701	YP_001497952.1	NC64A	MENVEVPINVVSDINDLNELNDVNTGDEASGGISRWLIYTIIALVVAVVVGLVIFIVKKVNNKKRESGKLVQDVSQVITENVDKKVANDLLDVALRARTEQAQLEANSSTSVQLAAIGKISQSDADMAIKAAADAKIKADQANIEAAKAIENIRKQELDNANKAVAMATADAAAISATYQDKSKDIIDKKLKEAEETYKQVVQQRQLAEKEYNASLSTRRQAERNVYNKKVTAANETIKSVKKTEDVLKVLDDKIKQAKKATDDFKKKKQADKNKPSVPTPKPAPKPSPGPKPSPGPKPSPGPKPSPGPKPSPQCPQFQTRDSKGQCVCDPRQGVTWDGKGCVCDMKNGWNWDGKKCVKGACPQFQTRDSKGQCVCDPRQGVTWDGKSCVCDMKNGWNW…
NY-2B	777L	1031	1031	1	3e-160	0.8778	AGE58501.1	NC64A	MANVEVPINVITEINNLNELNDVNTGDEASGGISRWLIYTIIALVVAVVVGLVIFIVKKVNNKKRESGKLVQDVSQVITENVDKKVANDLLDVALRARTEQAQLEANSSTSVQLAAIGKISQSDADMAIKAAADAKIKADQANIEAAKAIENIRKQELDNANKAVAMATADAAAISATYQDKSKDIIDKKLKEAEETYKQVVQQRQLAEKEYNASLATRRQAERNVYNKKVTEANETIKSVKKTEDVLKVLDDKIKQAKKATDDFKKKKQADKNKPSVPTPKPAPKPSPGPKPSPGPKPSPGPKPSPGPKPSPGPKPSPGPKPSPQCPQFQTRDSKGQCVCDPRQGVTWDGKSCVCDMKNGWNWDGKKCVKGACPQFQTRDSKGQCVCDPRQGVTWDGK…
NYs1	FK949_gp244	444	444	0.92	5e-129	0.869	YP_009665526.1	NC64A	MANVEVPINVITEINNLNELNDVNTGDEASGGISRWLIYTIIALVVAVVVGLVIFIVKKVNNKKRESGKLVQDVSQVITENVDKKVANDLLDVALRARTEQAQLEANSSTSVQLAAIGKISQSDADMAIKAAADAKIKADQANIEAAKAIENIRKQELDNANKAVAMATADAAAISATYQDKSKDIIDKKLKEAEETYKQVVQQRQLAEKEYNASLATRRQAERNVYNKKVTEANETIKSVKKTEDVLKVLDDKIKQAKKATDDFKKKKQADKNKPSVPTPKPAPKPSPGPKPSPGPKPSPGPNPSPGPKPSPQCPQFQTRDSKGQCVCDPRQGVTWDGKSCVCDMKNGWNWDGKKCVKGACPQFQTRDSKGQCVCDPRQGVTWDGKSCVCDMKNGWNW…
AP110A	306R	203	203	0.93	2e-49	0.4483	AGE48774.1	Pbi	MDDIPINVIPPTDLGNGNLDDIFNNDNLGENGDSGGMSRWLFWTIITVVVVLVVGLTVFLVRYFNRRSRESGSIVKDVAESISTGTEQKVANQLLDVAIRSATDSAQLEANTKTAESLYATGEASQADVKKAIIASELSKTGTYQKNLEAAQALEELRKKQLAQADAAVLAATQEKSKLSADYQNLSNDIIAQKMKEAEAVLLEVTSKRQAADQEFNSSVALRIQAEKAAQQKVDEGATQKHGIIASANAKLRDIVAKVNASKKATAEFIKKKQADARAPKQPKPTPAPKPAPAPKPAPAPKPADGPCQYAKRVATPSGWKCPNGFIDTGLDWGDVDGGTRQCRTPRCPQPEKKPAPPPKPAPAPKPVPGPAPSGGKGTVVLQGGTVRFPTNQGNYAGR…
Can18-4	316R	205	205	0.93	2e-50	0.4526	AGE49783.1	Pbi	MDDIPINVIPPTDLGNDNLGDIFNNDNLGDNGDSGGMSRWLFWTIITVVVVLVAGLTVFLVRYFNRRSRESGSIVKDVAESISTGTEQKVANQLLDVAIRSATDSAQLEANTKTAESLYATGEASQADVKKAIIASELSKTGTYQKNLEAAQALEELRKKQLAQADAAVLAATQEKSKLSADYQNLSNDIIAQKMKEAEAVLLEVTSKRQAADQEFNSSVALRIQAEKAAQQKVDEGATQKHGIIASANAKLRDIVAKVNASKKATAEFIKKKQADARAPKQPKPTPAPKPAPAPKPAPAPKPADGPCQYAKRVATPSGWKCPNGFIDTGLDWGDVDGGTRQCRTPRCPQPEKKPAPPPKPAPAPKPVPGPAPSGGKGTVVLQGGTVRFPTNQGNYAGR…
CVA-1	F8205_gp101	204	204	0.93	1e-49	0.4483	YP_009701792.1	Pbi	MDDIPINVIPPTDLVNDNLGDIFNNDNLGDNGDSGGMSRWLFWTIITIVVVLVVGLTVFLVRYLNRRSRDSGSIVKDVAESISINTEKEVANQLLDVAIRSATDSAQLEANTQTATSLYATGEASQADVKKAIIASELSKTGTYQKNLEAAQALEELRKKQLAQADAAVLAATQEKSKLSADYQNLSNDIIAQKMKEAEAVLLEVTSKRQAADQEFNSSVALRIQAEKAAQQKVDEGATQKHGIIASANAKLRDMVAKVNASKKATAEFIKKKQADARAPKQPKPTPAPKPAPAPKPAPAPSPKPADGPCQYAKRVSTPSGWKCPAGFIDTGLDWGDVDGGTRQCRTPRCPQPEKRPAPPPKPAPAPRPVPGPAPSGGKGTVVLQGGTVRFPTNQGNYA…
CVB-1	310R	205	205	0.93	3e-50	0.4526	AGE50798.1	Pbi	MDDIPINIIPPTNLEDIFNNDNLGDNGDSGGMSRWLFWTIITIVVVLVVGLTVFLVRYFNRRSRESGSIVKDVAESISTGTEQKVANQLLDVAIRSATDSAQLEANTKTAESLYATGEASQADVKRAIIASELSKTGTYQKNLEAAQALEELRKKQLAQADAAVLAATQEKSKLSADYQNLSNDIIAQKMKEAEAVLLEVTSKRQAADQEFNSSVALRIQAEKAAQQKVDEGATQKHGIIASANAKLRDMVAKVNASKKATAEFIKKKQADARAPKQPKPTPAPKPAPAPKPAPAPKPAPAPKPADGPCQYAKRVATPSGWKCPAGFIDTGLDWGDVDGGTRQCRTPRCPQPEKRPAPPKPAPAPRPVPGPAPSGGKGTVVLQGGTVRFPTNQGNYAGR…
CVG-1	303R	202	202	0.93	2e-49	0.4483	AGE51131.1	Pbi	MDDIPINVIPPTDLGNDNLGDIFNNDNLGDNGDSGGMSRWLFWTIITVVVVLVVGLTVFLVRYFNRRSRESGSIVKDVAESISTGTEQKVANQLLDVAIRSATDSAQLEANTKTAESLYATGEASQADVKKAIIASELSKTGTYQKNLEAAQALEELRKKQLAQADAAVLAATQEKSKLSADYQNLSNDIIAQKMKEAEAVLLEVTSKRQAADQEFNSSVALRIQAEKAAQQKVDEGATQKHGIIASANAKLRDIVAKVNASKKATAEFIKKKQADARAPKQPKPTPAPKPAPAPKPAPAPKPADGPCQYAKRVATPSGWKCPNGFIDTGLDWGDVDGGTRQCRTPRCPQPEKKPAPPPKPAPAPKPVPGPAPSGGKGTVVLQGGTVRFPTNQGNYAGR…
CVM-1	330R	205	205	0.93	3e-50	0.4526	AGE51802.1	Pbi	MDDIPINVIPPTDLGNGNLDDIFNNDNLGENGDSGGMSRWLFWTIITVVVVLVVGLTVFLVRYFNRRSRESGSIVKDVAESISTGTEQKVANQLLDVAIRSATDSAQLEANTKTAESLYATGEASQADVKKAIIASELSKTGTYQKNLEAAQALEELRKKQLAQADAAVLAATQEKSKLSADYQNLSNDIIAQKMKEAEAVLLEVTSKRQAADQEFNSSVALRIQAEKAAQQKVDEGATQKHGIIASANAKLRDMVAKVNASKKATAEFIKKKQADARAPKQPKPTPAPKPAPAPKPAPAPAPKPADGPCQYAKRVSTPSGWKCPAGFIDTGLDWGDVDGGTRQCRTPRCPQPEKRPAPPPKPAPAPRPVPGPAPSGGKGTVVLQGGTVRFPTNQGNYA…
CVR-1	305R	338	338	0.99	7e-104	0.3739	AGE52136.1	Pbi	MDDIPINVIPPTDLVNDNLGDIFNNDNLGDNGDSGGMSRWLFWTIITIVVVLVVGLTVFLVRYLNRRSRDSGSIVKDVAESISINTEKEVANQLLDVAIRSATDSAQLEANTQTATSLYATGEASQADVKKAIIASELSKTGTYQKNLEAAQALEELRKKQLAQADAAVLAATQEKSKLSADYQNLSNDIIAQKMKEAEAVLLEVTSKRQAADQEFNSSVALRIQAEKAAQQKVDEGATQKHGIIASANAKLRDMVAKVNASKKATAEFIKKKQADARAPKQPKPTPAPKPAPAPKPAPAPSPKPADGPCQYAKRVSTPSGWKCPAGFIDTGLDWGDVDGGTRQCRTPRCPQPEKRPAPPPKPAPAPRPVPGPAPSGGKGTVVLQGGTVRFPTNQGNYA…
CZ-2	263R	205	205	0.93	5e-50	0.4526	AGE52801.1	Pbi	MDDIPINVIPPTDLGNGNLGDIFNNDNLGDNGDSGGISRWLFWTIITIVVVLVVGLTVFLVRYFNRRSRESGSIVKDVAESISTGTEQKVANQLLDVAIRSATESAQNEANTQTAASLYAAGEASQADVKKAIIASELSKTGTYQKNLEAAQALEELRKKQLAQADAAVLAAIQEKSKLSADYQNLTNDIIAQKMKEAEAVLLEVTSKRQAADQEFNASVALRIQAEKAAQQKVDEGATQKQGIIASANAKLRDIVAKVNASKKATAEFIKKKQADARAPKQPKPAPAPKPAPAPKPAPAPGPCKYAKRVATPSGWKCPDGFIDTGLDWGDVDGGTKQCRTPSCPQPEKKPAPPAPAPTPAPSGGKGTVVLQGGTVKFPTNQGNYAGNGGQRVNVTKPI…
FR-483	N263R	207	207	0.93	6e-51	0.4526	YP_001425895.1	Pbi	MDDIPINVIPPTDLGNDNLGDIFNNDNLGNNGDSGGMSRWLFWTIITVVVVLVVGLTVFLVRYFNRRSRESGSIVKDVAESISTGTEQKVANQLLDVAIRSATDSAQLEANTKTAESLYATGEASQADVKKAIIASELSKTGTYQKNLEAAQALEELRKKQLAHADRCSSGSNSGEVKVISRLPELVEMKEAEAVLLEVTSKRQAADQEFNSSVALRIQAEKAAQQKVDEGATQKHGIIASANAKLRDMVAKVNASKKATAEFIKKKQADARAPKQPKPTPAPKPAPAPAPKPADGPCQYAKRVSTPSGWKCPAGFIDTGLDWGDVDGGTRQCRTPRCPQPEKRPAPPPKPAPAPRPVPGPAPSGGKGTVVLQGGTVRFPTNQGNYAGRGGQRVNVTKP…
Fr5L	300R	202	202	0.93	2e-49	0.4483	AGE53147.1	Pbi	MDDIPINVIPPTDLGNGNLDDIFNNDNLGDNGDSGGISRWLFWTIITIVVVLVVGLTVFLVRYFNRRSRESGSIVKDVAESISTGTEQKVANQLLDVAIRSVTESAQLEANTQTAASLYAAGEASQADVKKAIIASELSKTSTYQKNLEAAQALEELRKKQLAQADAAVLAATQEKSKLSADYQNLSNDIIAQKMKEAEAVLLEVTSKRQAADQEFNSSVALRIQAEKAAQQKVDEGATQKHGIIASANAKLRDMVAKVNASKKATAEFIKKKQADARAPKQPKPTPAPKPAPAPKPADGPCQYAKRVATPSGWKCPNGFIDTGLDWGDVDGGTRQCRTPRCPQPEKKPAPPPKPAPAPKPVPGPAPSGGKGTVVLQGGTVRFPTNQGNYAGNGGQRVN…
MT325	M258R	205	205	0.93	5e-50	0.4526	ABT13812.1	Pbi	MDDIPINVIPPTDLGNGNLDDIFNNDNLGDNGDSGGMSRWLFWTIITVVVVLVVGLTVFLVRYFNRRSRESGSIVKDVAESISTSTEQKVANQLLDVAIRSATDSAQLEANTQTAASLYATGEASQADVKKAIIASELSKTGTYQKNLEAAQALEELRKKQLAQADAAVLAATQEKSKLSADYQNLSNDIIAQKMKEAEAVLLEVTSKRQAADQEFNSSVALRIQAEKAAQQKVDEGATQKHGIIASANAKLRDMVAKVNASKKATAEFIKKKQADARAPKQPKPTPAPKPAPAPKPAPAPKPADGPCQYAKRVSTPSGWKCPAGFIDTGLDWGDVDGGTRQCRTPRCPQPEKRPAPPPKPAPAPRPVPGPAPSGGKGTVVLQGGTVRFPTNQGNYAGR…
NE-JV-1	592L	205	205	0.93	5e-50	0.4569	AGE56356.1	Pbi	MEDVQINVVTPDNLNNLNNLNNLNNLNNLNNLNNLNNLSDNGDSGGLSRWLIVTIIVVIVALIAGITVFVVRRINRKKREDNSIVSEVASAITTDVEKKVADELLDVAIRTSTDSAQLKANETTAIALYEAGETTQKDVKTAIIQSELSKLDAERKNIEASIALEALRKKELEQADASLLEATKASSSLSANYENLSDSIVAQKIREAENVLREVTAKRQSADDEYSKAVALRIQAEANAQKRVDDEANRKRGIVATANAKLKEIANKIKASKAIVAQREKQNPAPAPKPAPKPAPKPAPAPKPAPAPKPADGPCQYAKRVATPSGWKCPAGFIDTGLDWGDVDGGTRQCRTPRCPQPEKRPAPAPKPAPAPRPVPAPAPSGGKGTVVLQGGTVKFPTN…
NW665.2	281R	205	205	0.93	5e-50	0.4526	AGE57951.1	Pbi	MDDIPINVIPPTNLEDILNNDNLGDNGDSGGMSRWLFWTIITAVVFLVVGLTVFLVRYFNRRSRESGSIVKDVAESISTGTEQKVANQLLDVAIRSATDSAQLEANTKTAESLYATGEASQADVKKAIIASELSKTGTYQKNLEAAQALEELRKKQLAQADAAVLAATQEKSKLSADYQNLTNDIIAQKMKEAEAVLLEVTSKRQAADQEFNSSVALRIQAEKAAQQKVDEGATQKHGIIASANAKLRDMVAKVNASKKATAEFIKKKQADARAPKQPKPTPAPKPAPAPKPAPAPAPKPADGPCQYAKRVSTPSGWKCPAGFIDTGLNWGDVDGGTRQCRTPRCPQPEKRPAPPPKPAPAPRPVPGPAPSGGKGTVVLQGGTVRFPTNQGNYAGRGGQ…
OR0704.2.2	257R	205	205	0.93	5e-50	0.4526	AGE59037.1	Pbi	MDDIPINVIPPTDLGNGNLGDIFNNDNLGDNGDSGGISRWLFWTIITIVVVLVVGLTVFLVRYFNRRSRESGSIVKDVAESISTGTEQKVANQLLDVAIRSATESAQNEANTQTAASLYAAGEASQADVKKAIIASELSKTGTYQKNLEAAQALEELRKKQLAQADAAVLAAIQEKSKLSADYQNLTNDIISQKMKEAEAVLLEVTSKRQAADQEFNASVALRIQAEKAAQQKVDEGATQKQGIIASANAKLRDIVAKVNASKKATAEFIKKKQADARAPKQPKPAPAPKPAPAPGPCKYAKRVATPSGWKCPDGFIDTGLDWGDVDGGTKQCRTPSCPQPEKKPAPPAPAPTPAPSGGKGTVVLQGGTVKFPTNQGNYAGNGGQRVNVTKPIPRNMER…
ATCV-1	Z511L	170	170	0.97	3e-39	0.3911	YP_001426992.1	SAG	MDPVLDPEVVASLASVGDVNNILNGNNLADNGDSGGMSRWLLWTIILSAVAIVVTGAVFLVRYIIRKRRESNQIISDVVGSISGEIDQKTVDVIVNAALKSAATSAQLEANVQTATQLYVRGEATEDDVKKAIVAAELSKADANQKNMEATKALEELRKQELASADAVVLKAVQDASDASAQYDKLSDSIAAENIRKAQAALAEVQAKRAEADAAFQKATQMRLQAEKGAKDRLVKSATDKHAAVKEAQDRLAALNSKIKDAKEAHDKYMEMQEQDEDLPEQPSPVPKPSPAPRPTPAPRPTPVPRPTPAPRPTPAPKPSCPEFQVMSNGQCVCDEKNGLVWDGKNCVCDYNRGFEWDERSRKCVKSKTPAPSPSPPPSGGQITILSGEKQFQLNKGTY…
Br0604L	518L	168	168	0.92	1e-38	0.4026	AGE49190.1	SAG	MDQVIDPDVVASLASVGISNDVLNGNNLTNNGDSGGMSRWLFWTIILSAVAIVVAGAVILVRYIIRRRRESNQIISDVAGSVSGEIDQKSVDVIVNAALKSSATAAQLEANVQTATQLYARGETTEDDVKKAIVAAELSKADANQKNMEAAKALEELRKQQLASADADVLKATQVASDASAQYNNLSDSIAAENIRKAQAALADVQTKRAEADAAFQKATQTRIQAEQSAKDRLVKSAADKHAAVKEAQDRLNALNSQIKAAKDAHDQYMQLQDQDADSPEQPSPVPSPTPKPSPTPKPLPAPKPSPAPRPSPAPKPSPAPRPSPAPKPATCPEFQVMSNGQCVCDEKNGLVWDGSNCVCNYDGGYEWNERTRKCVKSKSPAPSPKPSPSPSPPSSGGQ…
Can0610SP	613L	171	171	0.97	1e-39	0.3911	AGE49548.1	SAG	MDPVLDPEVVASLASVGDVNNILNGNNLADNGDSGGMSRWLLWTIILSAVAIVVTGAVFLVRYIIRKRRESNQIISDVAGAVSGEIDQKTVDVIVNAALKSAATSAQLEANVQTATQLYVRGEATEDDVRKAIVAAELSKADANQKNMEATKALEELRKQELASADAVVLKAVQDASDASAQYDKLSDSIAAENIRKAQAALAEVQAKRAEADAAFQKATQTRLQAEKSAKDRLVKSATDKHAAVKEAQDRLAALNSKIKEAKEAHDQYMEMQEQDEDLPEQPSPVPKPSPSPKPTPAPRPTPAPRPTPAPKPTPAPRPTPAPKPSCPEFQVMSNGQCVCDEKNGLVWDGKNCVCDYNRGFEWDERSRKCVKSKTPAPSPSPPPSGGQITILSGEKQFQ…
Canal-1	546L	169	169	0.91	5e-39	0.4105	AGE50228.1	SAG	MDTVLQPDIGIPDIATDVVNALNDAADAANNVLNGDNLANNGDSGGMSRWLLWTIILTAVAVVVAGTVFLVRYIVRKRRESNAIISDVAGSLSGEIDQKTVDVIVNAALKSAATSAQLEANVQTASQLYAKGEATEDDVKKAMVAAELSKADTNQKNLEASKALEDLRKQELASADAVVLKATQDASTASDQFGKVSDSVAAENIRKAQAALAEVQAKRIAADAAFQQATQTRLQAEQSAKDRLVKSATDKQAAVKEAQDQLAALNAKIKDAKAAYDQYTWQQEQDANAVEQPEPVPKPPPVPQPPPVPKPPPVPKPSCPEFQVMSNGKCVCDPDPSSGIIWDGKNCVCDYGRGFEWNEKTRKCVKSKTPAPSPPPSGGQITILSGEKQFQLNKGTYPG…
GM0701.1	526L	171	171	0.92	2e-39	0.4069	AGE53565.1	SAG	MDQVIDSDVIASLASVGISNDVLNNNNLADNGDSGGMSRWLLWTIILAAVAIVVAGAVFLVRYINKKRRESNEIISDVVGSLSGEIDQKTVDAVVNAALKSAATSAQLEANVQTATQLYARGEATEDDVKKAIVEAELSKAESAQKNMEAAKALEELRKQELASADAVVLKAVQGASDASANYDKLSDSIVAENIRKAQAALAEVQAKRAEADAAFQKATQMRLHAEKSAKDRLVKSAADKHAAVKEAQDRLDALNSQIKAAKEAHDQFMEMQEQDEDLPEQPSPVPSPAPKPSPAPKPSPVPKPSPVPKPSPAPKPSPAPNPKPATCPEFQVMSNGQCVCDEKNGLVWDGSNCVCNYDGGYEWNERTRKCVKSKSPAPSPKPSPAPSPAPSGGQITIL…
MN0810.1	659L	166	166	0.92	5e-38	0.3983	AGE55715.1	SAG	MDTASGINTSLDVIPDIPASITNSIAAVNNAMNDAANDAANVLNGDNLANNGDSGGMSRWLLWTIIISAVAVVVVGAVFLIRYIIRKRRESNAIVADVAGSISGEIDQKSVDVIVNAALKSAATTAQLEANVQTASQLYEKGQATEDDVRKAMVAAELSKAETNQKNLEAAKALEGLRKKELDSANAVVLKATQEASTASDQFGKVSDSVAAENIKKAQAALAEVQAKRVAADAEFQKATQMRIQAEQSAKDRLVKSATDKQAAVKEAQDQLAALNAKIAAAKAAYDEYTEQQEQDANADGQPEPVPVPRPSPVPVPRPSPVPVPRPNPVPRPATCPEFQVMSGGQCVCDTMNGLVWDGTNCVCDYDRGFEWNEKTRKCVKSKAPAPSPKPSPSPPPSS…
MO0605SPH	588L	171	171	0.97	2e-39	0.3871	AGE56031.1	SAG	MDPVLDPEVVASLASVGDVNNILNGNNLADNGDSGGMSRWLLWTIILSAVAIVVTGAVFLVRYIIRKRRESNQIISDVAGAVSGEIDQKTVDVIVNAALKSAATSAQLEANVQTATQLYVRGEATEDDVKKAIVAAELSKADANQKNMEATKALEELRKQELASADAVVLKAVQDASDASAQYDKLSDSIAAENIRKAQAALAEVQAKRAEADAAFQKATQMRLQAEKSAKDRLVKSATDKHAAVKEAQDRLAALNSKIKDAKEAHDQYMEMQEQDEDLPEQPSPVPKPSPAPRPTPTPTPAPRPTPTPAPRPTPAPKPSCPEFQVMSNGQCVCDEKNGLVWDGKNCVCNYDGGYEWNEKSRKCVKSKTPAPSPSPPPSGGQITILSGEKQFQLNKGTY…
NE-JV-2	634L	170	170	0.92	4e-39	0.4026	AGE56694.1	SAG	MDPVLDPEVVASLASVGDVNNILNGNNLADNGDSGGMSRWLLWTIILSAVAIVVTGAVFLVRYIIRKRRESNQIISDVVGSISGEIDQKTVDVIVNAALKSAATSAQLEANVQTATQLYVRGEATEDDVKKAIVAAELSKADANQKNMEATKALEELRKQELASADAVVLKAVQDASDASAQYDKLSDSIAAENIRKAQAALAEVQAKRAEADAAFQKATQMRLQAEKGAKDRLVKSATDKHAAVKEAQDRLAALNSKIKDAKEAHDKYMEMQEQDEDLPEQPSPAPKPSPAPRPTPAPRPTPVPRPTPSPKPSCPEFQVMSNGQCVCDEKNGLVWDGKNCVCDYGRGFEWNEKTRKCVKSKAPAPSPSPPPSGGQITILSGEKQFQLNKGTYPGNGGK…
NE-JV-3	603L	169	169	0.97	8e-39	0.3831	AGE57028.1	SAG	MDPVLDSEVVASLASVGDVNNILNGNNLADNGDSGGMSRWLLWTIILSAVAIVVTGAVFLVRYIIRKRRESNQIISDVAGAVSGEIDQKTVDVIVNAALKSAATSAQLEANVQTATQLYVRGEATEDDVKKAIVAAELSKADANQKNMEATKALEELRKQELASADAVVLKAVQDASDASAQYDKLSDSIAAENIRKAQAALAEVQAKRAEADAAFQKATQTRLQAEKSAKDRLVKSATDKHAAVKEAQDRLAALNSKIKEAKEAHDQYMEMQEQDEDLPEQPSPVPKPSPSPRPTPAPAPRPSPAPRPTPAPRPTPAPKPSCPEFQVMSNGQCVCDEKNGLVWDGKNCVCNYDGGYEWNEKSRKCVKSKTPAPSPSPPPSGGQITILSGEKQFQLNKG…
NTS-1	556L	166	166	0.97	4e-38	0.3871	AGE57693.1	SAG	MDQVIDPDVVASLASVGISNDVLNGDNLTNNGDSGGMSRWLLWTIILSAVAIVVAGAVFIVRYIIRKRRESNEIISDVVGSLSVEIDQKTVDAVVNAALKSAATAAQLEANVQTASQLYARGEATEDDVKEAIVAAELSKADANQKNMEATKALEELRKQELASADAVVLKAVQSASDASANYDKLSDSIAAENIRKAQAALAEVQAKRAEADAAFQKATQMRLQAEKSAKDRLVKSAADKHAAVKEAQDRLDALNSQIKAAKEAHDEFMEMQEQDEDLPEQPSPVPKPSPAPRPTPVPKPSPAPKPTPAPKPSPAPKPSPAPKPSPAPKPSPAPKPSPAPKPATCPEFQVMSNGNCVCDPNPANGIMWDGKNCVCDYNRGFEWDERSRKCVKSKTPAP…
OR0704.3	604L	170	170	0.97	3e-39	0.3871	AGE59478.1	SAG	MDPVLDPEVVASLASVGDVNNILNGNNLADNGDSGGMSRWLLWTIILSAVAIVVTGAVFLVRYIIRKRRESNQIISDVAGAVSGEIDQKTVDVIVNAALKSAATSAQLEANVQTATQLYVRGEATEDDVKRAIVAAELSKADTNQKNMEAAKAMEDLRKQELASADAVVLKAVQNASDASAQYDKLSDSIAAENIRKAQAALAEVQAKRAEADAAFQKATQMRLQAEKSAKDRLVKSATDKHAAVKEAQDRLAALNSKIKEAKEAHDQYMEMQEQDEDLPEQPSPVPKPTPAPRPTPAPKPTPAPRPTPAPKPSPSPKPSCPEFQVMSNGQCVCDEKNGLVWDGKNCVCNYDGGYEWNEKSRKCVKSKTPAPSPSPPPSGGQITILSGEKQFQLNKGTY…
TN603.4.2	520L	166	166	0.92	6e-38	0.3939	AGE59788.1	SAG	MDQVIDPDVVASLASVGISNDVLNGNNLTNNGDSGGMSRWLFWTIILSAVAIVVTGAVILVRYIIRRRRESNQIISDVAGSVSGEIDQKSVDVIVNAALKSSATAAQLEANVQTATQLYARGEATEDDVKKAIVAAELSKVDANQKNMEAAKALEELRKQQLASADADVLKATQVASDASAQYNDLSDSIAAENIRKAQAALVDVQTKRAEADAAFQKATQTRIQAEQSAKDRLVKSAADKHAAVKEAQDRLDALNSQIKAAKDAHDQYMQLQDQDADSPEQPSPVPSPIPKPSPAPKPSPAPKPSPAPKPSPAPKPSPAPKPATCPEFQVMSNGQCVCDEKNGLVWDGSNCVCNYDGGYEWNERTRKCVKSKSPAPSPKPSPSPSPPPSGGQITILSG…
WI0606	612L	322	322	0.95	6e-98	0.3544	AGE60152.1	SAG	MDPVLDPEVVASLASVGDVNNILNGNNLADNGDSGGMSRWLLWTIILSAVAIVVTGAVFLVRYIIRKRRESNQIISDVVGSISGEIDQKTVDVIVNAALKSAATSAQLEANVQTATQLYVRGEATEDDVKKAIVAAELSKADANQKNMEATKALEELRKQELASADAVVLKAVQDASDASAQYDKLSDSIAAENIRKAQAALAEVQAKRAEADAAFQKATQMRLQAEKGAKDRLVKSATDKHAAVKEAQDRLAALNSKIKDAKEAHDKYMEMQEQDEDLPEQPSPVPKPSPAPRPTPAPRPTPVPRPTPAPRPTPAPKPSCPEFQVMSNGQCVCDEKNGLVWDGKNCVCDYNRGFEWDERSRKCVKSKTPAPSPSPPPSGGQITILSGEKQFQLNKGTY…
OsyNE-5	1:265551..263551	486	486	0.95	4e-143	0.9489	YP_009325808.1	Syngen	METADVPIEVPINIIGDLNDLSEMNNINTGDEASGGISRWLIYTIIILVVAAVVGLVIFIVKKINDKKRDSGGLIGEVSNALTEDVNKKVANDLLDVAIRARTEQAQLEANAATSQQLAAVGKISQADAAATLKEASEAKVKAEQANIDAAKAVENLRKTELENADKAVAAATASAAAAAVLYNTRTGDIIDNKMKSAEEVLKQVVEQRELAEKEYKASLATRRQAERNVYNKKVTEANNSIKKVKQIEDKLKYVDEKVKQSKKATAEYKKKKQADQNRPPVPSPKPAPKPSPKPAPKPTPGPKPAPKPTPGPKPAPGPSACPQFQVRDTQGVCRCDPKQGVKWDGKSCVCDTANGWNWNGKRCVKGACPKFRTYDSKGQCVCDPRQGVTWDPVKKDCV…
NE-O-7-s	1:55964..57941	934	934	0.98	5e-156	0.7909	N/A*	Syngen	METGDVSVDVPINIIGDLNDLNDLNNINTGDEASGGISRWLIYTIIVLVVAAVVGMVIFIVKKINDKKRDSGGLIKEVSNALTEGINKKVANDLLDVAIRARTETAQLEANAATSQQLAAVGKISQADADDSIKEASEAKVKAEQANIEAAKAVENLRKAELENADKAVAAATAEAAAAAVLYNTRTGAIIDNKMKSAEEVLKQVVEQRELAEKEYKASLATRRTAERNVYNKKVEQANETIKSVKQIEDKLKTIDEKVKQSKKATAEYKKKKQADQNRSPKPAPKPAPKPAPKPTPKPTPKPTPGPKPAPKPTPKPTPGPKPAPGPSACPQFQVRDTQGVCRCDPKQGVVWDGKSCVCNTSQGWNWDGKKCVKGACPKFQTRDSKGQCVCDPRQGVTW…
NE-O-8-L	1:70295..72259	957	957	0.98	1e-139	0.8116	N/A	Syngen	METVDVPIEVPINIIGDLNDLSEMNNINTGDEASGGISRWLIYTIIILVVAAVVGLVIFIVKKINDKKRDSGGLIGEVSNALTEDVNKKVANDLLDVAIRARTETAQLEANAATSQQLAAVGKISQADAAATLKEASEAKVKAEQANIDAAKAVENLRKTELENADKAVAAATASAAAAAVLYNTRTGDIIDNKMKSAEEVLKQVVEQRELAEKEYKASLATRRQAERNVYNKKVEQANETIKSVKQVQDKLKTIDEKVKQSKKATAEYKKKKQADQNRPPVPSPKPAPKPAPKPAPKPTPKPTPGPKPAPTPTPGPSACPQFQTRDSKGQCVCDPKQGVKWDGKSCVCDTAQGWNWDGKKCVKGACPKFQTRDSKGQCVCDPRQGVTWDPVKKDCVCD…
NE-O-9-L	1:272812..270845	961	961	0.98	3e-156	0.8118	N/A	Syngen	METVDVPIEVPIEVPINIIGDLNDISEMNNINTGDEASGGISRWLIYTIIILVVAAVVGLAIFIVKKINDKKRDSGGLIKEVSNALTEDVDKKVANDLLDVAIRARTETAQLEANAATSQQLAAVGKMSQTDAAAALKEASEAKVKAEQANIEAAKAVENLRKAELENADKAVAAATASAAAAAVLYNTQTGAIIDNKMKSAEEVLKQVVEQRTLAEKEYKASLATRRQAERNVYNKKVEQANETIKSVKQVQDKLKTIDEKVKQSKKATAEYKKKKQADQNRPPVPSPKPAPKPAPKPAPKPTPKPTPGPKPAPTPTPGPSACPQFQTRDSKGQCVCDPKQGVKWDGKSCVCDTANGWNWDGKKCVKGACPKFQTRDSKGQCVCDPRQGVTWDPVKKD…
OsyNE 4B-L2	1:150797..152764	959	959	0.98	3e-156	0.8103	N/A	Syngen	METVDVPIEVPIEVPINIIGDLNDISEMNNINTGDEASGGISRWLIYTIIILVVAAVVGLAIFIVKKINDKKRDSGGLIKEVSNALTEDVDKKVANDLLDVAIRARTETAQLEANAATSQQLAAVGKMSQTDAAAALKEASEAKVKAEQANIEAAKAVENLRKAELENADKAVAAATASAAAAAVLYNTQTGAIIDNKMKSAEEVLKQVVEQRTLAEKEYKASLATRRQAERNVYNKKVEQANETIKSVKQVQDKLKTIDEKVKQSKKATAEYKKKKQADQNRPPVPSPKPAPKPAPKPAPKPTPKPTPGPKPAPTPTPGPSACPQFQTRDSKGQCVCDPKQGVKWDGKSCVCDTAQGWNWDGKKCVKGACPKFQTRDSKGQCVCDPRQGVTWDPVKKD…
OsyNE 4B-m2	1:291092..289086	921	921	0.98	5e-158	0.7743	N/A	Syngen	METADVPIEVPINIIGDLNDLSEMNNINTGDEASGGISRWLIYTIIVLVVAAVVGLVIFIVKKINDKKRDSGGLIGEVSNALTEGIDKKVANDLLDVAIRARTETAQLEANAATSQQLAAVGKISQTDAAAALKEASEAKVKSEQANIDAAKAVENVRKAELENADKAVAAATAAAAAAAVLYNTQTGALVDTKLSEASAVLQQVVEQRELSEKEYKASLATRRTAERNVYNKKVEQANETIKSVKQIEDKLKTIDEKVKQSKKATAEYKKKKQADQNRSPKPSPTPGPKPAPKPAPKPAPKPAPKPAPKPAPKPAPKPAPKPAPKPAPGPSACPQFQVRDTQGVCRCDPKQGVVWDGKSCVCNTSQGWNWDGKKCVKGACPKFQTRDSKGQCVCDPRQ…
OsyNE 4B-s2	1:248418..247529	802	802	0.98	9e-163	0.742	N/A	Syngen	ISRWLIYTIIILVVAAVIGLVIFIVKKINDKKRDSGGLIKEVSNALTEDVNKKVANDLLDVAIRARTEQSQLEANAATSQQLAAVGKISQADATTALKEASEAKVKAEQSNVDAAKAVENVRKAELENANKAVAAATAAAAAAAVTYNTQTGAIIDNKMKGAEEVLKQVVKQRELSEKEYKASLATRRQAERNVYNKKVEQANETIKSVKQVQDKLKSVDEKIKQSKKATAEYKKKKQADQNRPPVPSPKPSPKPSPKPSPKPAPKPTPKPTPGPKPAPKPKPTPGPSACPKFQTRDSKGQCVCDPKQGVKWDGKSCVCDTANGWNWDSKNKRCVKSSGGGGGGGGGGVSGTITLMGNEETAVLNKGTYPGQGGKRYNRSWNVPGNMSDSCLLEFDIFF…
OsyNE 5A L1	1:239656..237744	898	898	0.98	4e-159	0.7769	N/A	Syngen	METVDVPIEVPIEVPINIIGDLNDLSEMNNINTGDEASGGISRWLIYTIIILVVAAVVGLVIFIVKKINDKKRDSGGLIGEVSNALTEDVNKKVANDLLDVAIRARTETAQLEANAATSQQLAAVGKISQADAAATLKEASEAKVKAEQANIDAAKAVENLRKTELENADKAVAAATASAAAAAVLYNTRTGDIIDNKMKSAEEVLKQVVEQRELAEKEYKASLATRRQAERNVYNKKVTEANNSIKKVKQIEDKLKSVDEKVKQSKKATAEYKKKKQADQNRPPVPSPKPAPKPTPKPTPGPKPAPKPRPTPGPSACPQFQTRDSKGQCVCDPKQGVKWDGKSCVCDTAQGWNWDGKKCVKGACPKFQTRDSKGQCVCDPRQGVKWDPVKKDCVCDEK…
OsyNE 5B s1	1:296300..294312	928	928	0.98	4e-143	0.7873	N/A	Syngen	METADVPIEVPINIIGDLNDLSEMNNINTGDEASGGISRWLIYTIIILVVAAVVGLVIFIVKKINDKKRDSGGLIGEVSNALTEDVNKKVANDLLDVAIRARTETAQLEANAATSQQLAAVGKISQADAAATLKEASEAKVKAEQANIDAAKAVENLRKTELENADKAVAAATASAAAAAVLYNTRTGDIIDNKMKSAEEVLKQVVEQRELAEKEYKASLATRRQAERNVYNKKVTEANNSIKKVKQIEDKLKSVDEKVKQSKKATAEYKKKKQADQNRPPVPSPKPAPKPSPKPAPKPTPGPKPAPKPTPGPKPAPGPSACPQFQVRDTQGVCRCDPKQGVKWDGKSCVCDTANGWNWNGKRCVKGACPKFRTYDSKGQCVCDPRQGVTWDPVKKDCV…
OsyNE 5B-m2	1:289586..287580	921	921	0.98	5e-158	0.7743	N/A	Syngen	METADVPIEVPINIIGDLNDLSEMNNINTGDEASGGISRWLIYTIIVLVVAAVVGLVIFIVKKINDKKRDSGGLIGEVSNALTEGIDKKVANDLLDVAIRARTETAQLEANAATSQQLAAVGKISQTDAAAALKEASEAKVKSEQANIDAAKAVENVRKAELENADKAVAAATAAAAAAAVLYNTQTGALVDTKLSEASAVLQQVVEQRELSEKEYKASLATRRTAERNVYNKKVEQANETIKSVKQIEDKLKTIDEKVKQSKKATAEYKKKKQADQNRSPKPSPTPGPKPAPKPAPKPAPKPAPKPAPKPAPKPAPKPAPKPAPKPAPGPSACPQFQVRDTQGVCRCDPKQGVVWDGKSCVCNTSQGWNWDGKKCVKGACPKFQTRDSKGQCVCDPRQ…
OSyNE-ZA-1	1:50458..52425	959	959	0.98	3e-156	0.8118	N/A	Syngen	EVPINIIGDLNDISEMNNINTGDEASGGISRWLIYTIIILVVAAVVGLAIFIVKKINDKKRDSGGLIKEVSNALTEDVDKKVANDLLDVAIRARTETAQLEANAATSQQLAAVGKMSQTDAAAALKEASEAKVKAEQANIEAAKAVENLRKAELENADKAVAAATASAAAAAVLYNTQTGAIIDNKMKSAEEVLKQVVEQRTLAEKEYKASLATRRQAERNVYNKKVEQANETIKSVKQVQDKLKSVDEKVKQSKKATAEYKKKKQADQNRPPVPSPKPAPKPAPKPAPKPAPKPTPGPKPAPKPRPTPGPSACPQFQTRDSKGQCVCDPKQGVKWDGKSCVCDTAQGWNWDGKKCVKGACPKFQTRDSKGQCVCDPRQGVTWDPVKKDCVCDEKNGWN…
*gene sequences are not deposited in the GenBank yet.
